# Supplementary material for: Induced Heteroresistance in Carbapenem-Resistant Acinetobacter baumannii (CRAB) via Exposure to Human Pleural Fluid (HPF) and Its Impact on Cefiderocol Susceptibility
Source: Int J Mol Sci. 2023 Jul 21;24(14):11752. doi: 10.3390/ijms241411752 (PMC10380697; doi:10.3390/ijms241411752)
Supplement: Supplementary file 1 [file ijms-24-11752-s001.zip]

Archive with 10 entries (10 files):
- .DS_Store
- Figure S1.pdf
- Figure S2.pdf
- Figure S3 EDTA and Boronic .pdf
- Figure S4.pdf
- Supplementary Material Legends Revised version_MRT.pdf
- Table S1.xlsx
- Table S2.pdf
- Table S3.pdf
- Table S4.pdf
